# Supplementary material for: Emergence of Resistance to Fluoroquinolones and Third-Generation Cephalosporins in Salmonella Typhi in Lahore, Pakistan
Source: Microorganisms. 2020 Sep 1;8(9):1336. doi: 10.3390/microorganisms8091336 (PMC7564241; doi:10.3390/microorganisms8091336)
Supplement: Supplementary file 1 [file microorganisms-08-01336-s001.zip]

Archive with 5 entries (4 files):
- Table_S2.xlsx
- __MACOSX/
- __MACOSX/._Table_S2.xlsx
- Table S1_for sub.xlsx
- __MACOSX/._Table S1_for sub.xlsx
