# Supplementary material for: Emergence of Resistance to Fluoroquinolones and Third-Generation Cephalosporins in Salmonella Typhi in Lahore, Pakistan
Source: Microorganisms. 2020 Sep 1;8(9):1336. doi: 10.3390/microorganisms8091336 (PMC7564241; doi:10.3390/microorganisms8091336)
Supplement: Supplementary file 1 [file microorganisms-08-01336-s001.zip › Table_S2.xlsx]

## Sheet: Sheet1
Sample ID	Ampicillin	Amoxicillin / Clavulanic acid	Azithromycin	Cefepime	Cefotaxime	Cefixime	Ceftrioxone	Chloramphenicol	Ciprofloxacin	Co-trimoxazole	Doripenem	Ertapenem	Imipenem	Meropenem	Piperacillin/Tazobactam
XDR1	R	R	S	R	R	R	R	R	R	R	S	S	S	S	S
XDR2	R	R	S	R	R	R	R	R	R	R	S	S	S	S	S
XDR3	R	R	S	R	R	R	R	R	R	R	S	S	S	S	S
XDR4	R	R	S	R	R	R	R	R	R	R	S	S	S	S	S
XDR5	R	R	S	R	R	R	R	R	R	R	S	S	S	S	I
XDR6	R	R	S	R	R	R	R	R	R	R	S	S	S	S	S
XDR9	R	R	S	R	R	R	R	R	R	R	S	S	S	S	S
XDR10	R	R	S	R	R	R	R	R	R	R	S	S	S	S	S
XDR11	R	R	S	R	R	R	R	R	R	R	S	S	S	S	S
XDR13	R	R	S	R	R	R	R	R	R	R	S	S	S	S	S
XDR15	R	R	S	R	R	R	R	R	R	R	S	S	S	S	S
XDR16	R	R	S	R	R	R	R	R	R	R	S	S	S	S	S
XDR17	R	R	S	R	R	R	R	R	R	R	S	S	S	S	S
XDR18	R	R	S	R	R	R	R	R	R	R	S	S	S	S	S
XDR19	R	R	S	R	R	R	R	R	R	R	S	S	S	S	S
XDR20	R	R	S	R	R	R	R	R	R	R	S	S	S	S	S
XDR21	R	R	S	R	R	R	R	R	R	R	S	S	S	S	S
XDR22	R	R	S	R	R	R	R	R	R	R	S	S	S	S	S
XDR23	R	R	S	R	R	R	R	R	R	R	S	S	S	S	S
XDR24	R	R	S	R	R	R	R	R	R	R	S	S	S	S	S
XDR25	R	R	S	R	R	R	R	R	R	R	S	S	S	S	S
XDR26	R	R	S	R	R	R	R	R	R	R	S	S	S	S	S
XDR27	R	R	S	R	R	R	R	R	R	R	S	S	S	S	S
XDR28	R	R	S	R	R	R	R	R	R	R	S	S	S	S	S
XDR30	R	R	S	R	R	R	R	R	R	R	S	S	S	S	S
XDR31	R	R	S	R	R	R	R	R	R	R	S	S	S	S	S
XDR35	R	R	S	R	R	R	R	R	R	R	S	S	S	S	S
	S	susceptible
	I	intermediate
	R	resistant
