# Supplementary material for: Emergence of Resistance to Fluoroquinolones and Third-Generation Cephalosporins in Salmonella Typhi in Lahore, Pakistan
Source: Microorganisms. 2020 Sep 1;8(9):1336. doi: 10.3390/microorganisms8091336 (PMC7564241; doi:10.3390/microorganisms8091336)
Supplement: Supplementary file 1 [file microorganisms-08-01336-s001.zip › Table S1_for sub.xlsx]

## Sheet: Sheet1
Sample ID	Patient Age	Patient Sex	Date Received	In/Out patient
XDR1	8Y 6M	M	2019-02-15	In
XDR2	11Y 6M	M	2019-03-13	In
XDR3	4Y 6M	F	2019-03-11	In
XDR4	3Y 6M	M	2019-02-17	Out
XDR5	34Y	F	2019-02-12	not recorded
XDR6	5Y	M	2019-03-12	In
XDR9	5Y 6M	M	2019-02-18	In
XDR10	2Y	F	2019-03-21	In
XDR11	1Y 5M	F	2019-03-15	not recorded
XDR13	16Y	M	2019-03-01	In
XDR15	13Y	M	2019-02-22	Out
XDR16	5Y	M	2019-03-06	In
XDR17	6Y 6M	M	2019-01-17	Out
XDR18	6Y	F	2019-03-16	In
XDR19	28Y	M	2019-02-21	In
XDR20	8Y	M	2019-03-12	not recorded
XDR21	2Y 5M	F	2019-02-27	In
XDR22	5Y	F	2019-03-12	not recorded
XDR23	2Y 8M	M	2019-03-14	In
XDR24	1Y 3M	M	2019-01-22	Out
XDR25	28 Y	F	2019-03-11	not recorded
XDR26	3Y 6M	F	2019-02-27	In
XDR27	6Y	F	2019-03-09	In
XDR28	5Y	M	2019-02-20	Out
XDR30	2Y	M	2019-02-28	In
XDR31	1Y 6M	F	2019-03-19	Out
XDR35	2Y 6M	F	2019-03-30	In
